# Supplementary material for: A precision approach to translational research in acute lung injury
Source: Am J Respir Crit Care Med. 2026 Mar 27;212(7):1458–66. doi: 10.1093/ajrccm/aamag143 (PMC13318220; doi:10.1093/ajrccm/aamag143)
Supplement: aamag143_Supplementary_Data [file aamag143_supplementary_data.zip]

Archive with 4 entries (4 files):
- coi_disclosure_wmk.docx
- Zemans coi_disclosure.docx
- coi_disclosure_CCDS.docx
- coi_disclosure_GMA.docx
